# Supplementary material for: Long-term data set of small mammals from owl pellets in the Atlantic-Mediterranean transition area
Source: Sci Data. 2016 Sep 27;3:160085. doi: 10.1038/sdata.2016.85 (PMC5037973; doi:10.1038/sdata.2016.85)
Supplement: Supplementary file 1 [file sdata201685-isa1.zip]

Archive with 3 entries (3 files):
- i_Investigation.txt
- s_study_Escribano.txt
- a_assay_Escribano.txt
