# Supplementary material for: Long-term data set of small mammals from owl pellets in the Atlantic-Mediterranean transition area
Source: Sci Data. 2016 Sep 27;3:160085. doi: 10.1038/sdata.2016.85 (PMC5037973; doi:10.1038/sdata.2016.85)
Supplement: Supplementary file 1 [file sdata201685-isa1.zip › i_Investigation.txt]

# Investigation File generated for Scientific Data with Investigation File Authoring Tool version 0.1.0 on 30/08/2016 - This metadata file is CC0
ONTOLOGY SOURCE REFERENCE
Term Source Name	NCBITAXON	UBERON	GAZ	OBI	ERO	NCIT
Term Source File	http://data.bioontology.org/ontologies/NCBITAXON	http://data.bioontology.org/ontologies/UBERON	http://data.bioontology.org/ontologies/GAZ	http://data.bioontology.org/ontologies/OBI	http://data.bioontology.org/ontologies/ERO	http://data.bioontology.org/ontologies/NCIT
Term Source Version	2015AB	releases/2014-06-15	$Revision: 1.512 $	2014-08-18	2013-08-02	16.05e
Term Source Description	National Center for Biotechnology Information (NCBI) Organismal Classification	Uber Anatomy Ontology	Gazetteer	Ontology for Biomedical Investigations	Eagle-I Research Resource Ontology	National Cancer Institute Thesaurus
INVESTIGATION
Investigation Identifier
Investigation Title
Investigation Description
Investigation Submission Date
Investigation Public Release Date
INVESTIGATION PUBLICATIONS
Investigation PubMed ID
Investigation Publication DOI
Investigation Publication Author List
Investigation Publication Title
Investigation Publication Status
Investigation Publication Status Term Accession Number
Investigation Publication Status Term Source REF
INVESTIGATION CONTACTS
Investigation Person Last Name
Investigation Person Mid Initials
Investigation Person First Name
Investigation Person Address
Investigation Person Phone
Investigation Person Fax
Investigation Person Email
Investigation Person Affiliation
Investigation Person Roles
Investigation Person Roles Term Accession Number
Investigation Person Roles Term Source REF
STUDY
Study Identifier	10.1038/sdata.2016.85
Study Title	Long-term data set of small mammals from owl pellets in the Atlantic-Mediterranean transition area
Study Submission Date	03/05/2016
Study Public Release Date	27/09/2016
Study Description	http://www.nature.com/articles/sdata201685#abstract
Study File Name	s_study_Escribano.txt
Comment[Subject Keywords]	/;//
Comment[Manuscript Licence]	CC BY-4.0
Comment[Experimental Metadata Licence]	CC0
Comment[Supplementary Information File Name]	
Comment[Supplementary Information File Type]	x-zip-compressed
Comment[Supplementary Information File URL]	http://www.nature.com/articles/sdata201685#supplementary-information
Comment[Data Repository]	The Global Biodiversity Information Facility
Comment[Data Record Accession]	doi:10.15470/qomfu6
Comment[Data Record URI]	http://doi.org/10.15470/qomfu6
STUDY DESIGN DESCRIPTORS
Study Design Type	observation design	data integration objective	biodiversity assessment objective
Study Design Type Term Accession Number	OBI:0300311	ERO:0100092	OBI:0001969
Study Design Type Term Source REF	OBI	ERO	OBI
STUDY PUBLICATIONS
Study PubMed ID
Study Publication DOI
Study Publication Author List
Study Publication Title
Study Publication Status
Study Publication Status Term Accession Number
Study Publication Status Term Source REF
STUDY FACTORS
Study Factor Name
Study Factor Type
Study Factor Type Term Accession Number
Study Factor Type Term Source REF
STUDY ASSAYS
Study Assay Measurement Type	species identification from bone fragments
Study Assay Measurement Type Term Accession Number	""
Study Assay Measurement Type Term Source REF	""
Study Assay Technology Type	pellet dissection
Study Assay Technology Type Term Accession Number	""
Study Assay Technology Type Term Source REF	""
Study Assay Technology Platform	""
Study Assay File Name	a_assay_Escribano.txt
STUDY PROTOCOLS
Study Protocol Name	Geographic location	Field surveys	Laboratory work	Data management and standardization
Study Protocol Type	geographic location	Field Survey	Laboratory Procedure	information processor function
Study Protocol Type Term Accession Number	GAZ:00000448	NCIT:C39404	NCIT:C25294	OBI:0000392
Study Protocol Type Term Source REF	OBI	NCIT	NCIT	OBI
Study Protocol Description				
Study Protocol URI	""	""	""	""
Study Protocol Version				
Study Protocol Parameters Name	""	""	""	""
Study Protocol Parameters Name Term Accession Number	""	""	""	""
Study Protocol Parameters Name Term Source REF	""	""	""	""
Study Protocol Components Name	""	""	""	""
Study Protocol Components Type	""	""	""	""
Study Protocol Components Type Term Accession Number	""	""	""	""
Study Protocol Components Type Term Source REF	""	""	""	""
STUDY CONTACTS
Study Person Last Name	Escribano	Galicia	Ariño	Escala
Study Person First Name	Nora	David	Arturo H.	Carmen
Study Person Mid Initials				
Study Person Email	nescribano@alumni.unav.es	""	""	""
Study Person Phone				
Study Person Fax				
Study Person Address				
Study Person Affiliation	Department of Environmental Biology, University of Navarra, Irunlarrea 1, Pamplona 31008, Spain	Department of Environmental Biology, University of Navarra, Irunlarrea 1, Pamplona 31008, Spain	Department of Environmental Biology, University of Navarra, Irunlarrea 1, Pamplona 31008, Spain	Department of Environmental Biology, University of Navarra, Irunlarrea 1, Pamplona 31008, Spain
Study Person Roles				
Study Person Roles Term Accession Number				
Study Person Roles Term Source REF				
Comment[Study Person ORCID]	0000-0002-7863-4463			
Comment[Funder]				
Comment[FundRef ID]				
Comment[Funder Term Source REF]				
Comment[Grant Identifier]				
