# Supplementary material for: Long-term data set of small mammals from owl pellets in the Atlantic-Mediterranean transition area
Source: Sci Data. 2016 Sep 27;3:160085. doi: 10.1038/sdata.2016.85 (PMC5037973; doi:10.1038/sdata.2016.85)
Supplement: Supplementary file 1 [file sdata201685-isa1.zip › s_study_Escribano.txt]

Source Name	Characteristics[organism]	Term Source REF	Term Accession Number	Characteristics[organism part]	Term Source REF	Term Accession Number	Characteristics[geographical location]	Term Source REF	Term Accession Number	Protocol REF	Protocol REF	Sample Name
systematic sampling	Tyto alba	NCBITAXON	http://purl.bioontology.org/ontology/NCBITAXON/56313	excreta	UBERON	UBERON:0000174	Province of Navarra	GAZ	GAZ:00009742	Geographic location	Field surveys	systematic sampling
research projects	Tyto alba	NCBITAXON	http://purl.bioontology.org/ontology/NCBITAXON/56313	excreta	UBERON	UBERON:0000174	Province of Navarra	GAZ	GAZ:00009742	Geographic location	Field surveys	research projects
donations	Tyto alba	NCBITAXON	http://purl.bioontology.org/ontology/NCBITAXON/56313	excreta	UBERON	UBERON:0000174	Province of Navarra	GAZ	GAZ:00009742	Geographic location	Field surveys	donations
occasional sampling	Tyto alba	NCBITAXON	http://purl.bioontology.org/ontology/NCBITAXON/56313	excreta	UBERON	UBERON:0000174	Province of Navarra	GAZ	GAZ:00009742	Geographic location	Field surveys	occasional sampling
