# Supplementary material for: Long-term data set of small mammals from owl pellets in the Atlantic-Mediterranean transition area
Source: Sci Data. 2016 Sep 27;3:160085. doi: 10.1038/sdata.2016.85 (PMC5037973; doi:10.1038/sdata.2016.85)
Supplement: Supplementary file 1 [file sdata201685-isa1.zip › a_assay_Escribano.txt]

Sample Name	Protocol REF	Protocol REF	Assay Name	Raw Data File	Comment[Data Repository]	Comment[Data Record Accession]	Comment[Data Record URI]
systematic sampling	Laboratory work	Data management and standardization	systematic sampling	dwca-mzna_vert_mast_mmeg-v2.3.zip	The Global Biodiversity Information Facility	doi:10.15470/qomfu6	http://doi.org/10.15470/qomfu6
research projects	Laboratory work	Data management and standardization	research projects	dwca-mzna_vert_mast_mmeg-v2.3.zip	The Global Biodiversity Information Facility	doi:10.15470/qomfu6	http://doi.org/10.15470/qomfu6
donations	Laboratory work	Data management and standardization	donations	dwca-mzna_vert_mast_mmeg-v2.3.zip	The Global Biodiversity Information Facility	doi:10.15470/qomfu6	http://doi.org/10.15470/qomfu6
occasional sampling	Laboratory work	Data management and standardization	occasional sampling	dwca-mzna_vert_mast_mmeg-v2.3.zip	The Global Biodiversity Information Facility	doi:10.15470/qomfu6	http://doi.org/10.15470/qomfu6
